# Supplementary material for: Bacteriological Evaluation of Gingival Crevicular Fluid in Teeth Restored Using Fixed Dental Prostheses: An In Vivo Study
Source: Int J Mol Sci. 2021 May 22;22(11):5463. doi: 10.3390/ijms22115463 (PMC8196846; doi:10.3390/ijms22115463)
Supplement: Supplementary file 1 [file ijms-22-05463-s001.zip]

Archive with 1 entries (1 files):
- ijms-1206002-supplementary.pdf
